# Supplementary material for: A Shifted Urinary Microbiota Associated with Disease Activity and Immune Responses in Rheumatoid Arthritis
Source: Microbiol Spectr. 2023 May 25;11(3):e03662-22. doi: 10.1128/spectrum.03662-22 (PMC10269647; doi:10.1128/spectrum.03662-22)
Supplement: Supplemental file 2 — Tables S1-S5. Download spectrum.03662-22-s0002.xlsx, XLSX file, 0.02 MB [file spectrum.03662-22-s0002.xlsx]

## Sheet: Supplementary Table 1
Supplementary Table 1. Basic characteristics of 39 rheumatoid arthritis (RA) patients and 37 healthy controls
Classification	Full name of the index	Symbol	HC	RA	P-value
Host prop.	Age (years)	Age (years)	55.9 ± 5.1	55.0 ± 10.4	0.677
	Gender (male/female)	Gender (male/female)	8/26	9/27	0.886
	BMI (kg/m2)	BMI (kg/m2)	24.1 ± 3.1	23.1 ± 2.9	0.195
	smoking (yes/no)	smoking (yes/no)	5/29	6/30	0.822
	drinking (yes/no)	drinking (yes/no)	7/27	7/29	0.905
Clinical and immunological indexes	LPS binding protein	LBP(μmol/L)	32.4 ± 8.9	60.8 ± 11.6	<0.001
	soluble CD14	sCD14(pg/ml)	371.1 ± 53.1	582.3 ± 99.8	<0.001
	B cells (%)	B (%)	4.8 ± 1.7	6.2 ± 4.2	0.074
	Plasma cells (%)	Plasma cells (%)	2.0 ± 1.8	4.2 ± 11.9	0.306
	Naïve B cells (%)	Naïve B (%)	49.8 ± 14.3	60.9 ± 19.6	0.014
	T helper 17 celsl (Th17, %)	Th17 (%)	3.7 ± 1.3	3.3 ± 2.0	0.366
	T helper 1 celsl (Th1, %)	Th1 (%)	13.3 ± 4.2	8.9 ± 4.8	<0.001
	T helper 2 celsl (Th2, %)	Th2 (%)	4.3 ± 1.9	3.9 ± 2.3	0.362
	precursor T follicular helper cells (pTfh, %)	pTfh (%)	1.6 ± 0.6	2.1 ± 1.1	0.063
	T regulatory cells (Treg, %)	Treg (%)	3.9 ± 0.8	4.2 ± 2.0	0.438
	CD3+ mucosal-associated invariant T/CD3 (%)	CD3+MAIT/CD3 (%)	2.9 ± 3.9	1.5 ± 2.1	0.109
	Dendritic cell (DC, %)	DC (%)	3.6 ± 1.7	2.2 ± 1.9	0.006
	CD123dim DC(%)	CD123dim DC(%)	4.6 ± 2.0	2.7 ± 2.0	0.002
	natural killer T cells (NKT, %)	NK (%)	36.5 ± 14.5	17.0 ± 12.3	<0.001
	CD56dim NK(%)	CD56dim NK(%)	34.5 ± 13.7	15.2 ± 11.9	<0.001
	CD56high NK(%)	CD56high NK(%)	0.6 ± 0.3	0.5 ± 0.3	0.277
	Anti-cyclic citrullinated peptide antibodies (Anti-CCP, U/ml)	CCP	4.1 ± 0.5	156.7 ± 77.0	<0.001
	Disease duration（years）	Disease duration（years）	na	12.3 ± 11.6	na
	deformed joint count (DJC)	DJC	na	3.8 ± 5.7	na
	tender joint count (TJC)	TJC	na	8.6 ± 9.5	na
	swollen joint count (SJC)	SJC	na	7.4 ± 8.1	na
	erythrocyte sedimentation rate (ESR, mm/h)	ESR	na	40.4 ± 30.7	na
	Disease Activity Score-28 (DAS28)-ESR	DAS28. ESR	na	4.7 ± 1.7	na
	C-reaction protein (CRP, mg/L)	CRP	na	27.1 ± 33.0	na
	Disease Activity Score-28 (DAS28)-CRP	DAS28. CRP	na	4.3 ± 1.7	na
	rheumatoid factor (RF, IU/ml)	RF	na	570.5 ± 1142.2	na
	Drugs (no/yes)	Drugs (no/yes)	na	8/28	na

## Sheet: Supplementary Table 2
Table S2. Bacterial phylum that differed in absolute abundance between RA patients and healthy controls.The microbial profiles and bacterial loads of urinary microbiota were identified and quantified by 16S ribosomal RNA (16S rRNA) gene sequencing and quantitative PCR, respectively. P value < 0.05 was considered statistically significant.
name	fold	type	p.value
Verrucomicrobia	12.0781	RA	0.0045

## Sheet: Supplementary Table 3
Table S3. Bacterial genera that differed in absolute abundance between RA patients and healthy controls.The microbial profiles and bacterial loads of urinary microbiota were identified and quantified by 16S ribosomal RNA (16S rRNA) gene sequencing and quantitative PCR, respectively. P value < 0.05 was considered statistically significant.
name	fold	type	pvalue
Flavonifractor	2.50107	RA	0.00601825
unclassified_Lachnospiraceae	4.16561	RA	0.00601753
Rhizorhapis	2.90561	RA	0.0273006
Stenotrophomonas	3.43112	RA	0.00233603
Alistipes	3.39147	RA	0.00341879
unclassified_Clostridiales	3.59981	RA	0.048729
Akkermansia	2.19284	RA	0.00150916
Roseburia	3.27922	RA	0.000228699
unclassified_Ruminococcaceae	3.89763	RA	0.0234418
Alcaligenes	3.44415	RA	0.0388428
Barnesiella	2.55793	RA	0.00107724
Phascolarctobacterium	3.22963	RA	0.00357405
Proteus	1.39674	RA	0.0149154
Parasutterella	2.53794	RA	0.0458074
unclassified_Phyllobacteriaceae	1.38259	RA	0.0499031
Coprococcus	3.24819	RA	0.000481664
Butyricicoccus	2.44483	RA	0.036657
Lachnospira	2.89222	RA	0.00040832
Parabacteroides	3.23171	RA	0.000629243
Erysipelatoclostridium	1.90828	RA	0.0192711
unclassified_Mollicutes	2.46533	RA	0.000360081
Alloprevotella	3.03858	RA	0.0335292
Lachnoclostridium	2.93683	RA	0.0340232
Bacteroides	4.39555	RA	0.0040493
Pyramidobacter	0.929908	RA	0.0499031
Butyricimonas	2.76178	RA	0.00126505
unclassified_Sphingobacteriales	1.79065	RA	0.0499031
Collinsella	2.42713	RA	0.0465112
Myxococcus	1.65622	RA	0.0499031
Tyzzerella	2.60983	RA	0.00962094
Odoribacter	2.52698	RA	0.0158749
Faecalibacterium	4.17245	RA	0.00365712
unclassified_Bacteroidales	3.12034	RA	0.00313547
Sphingobacterium	3.78338	RA	0.00227966
Aquamicrobium	1.92722	RA	0.0499031
Dorea	3.24606	RA	0.00310375
Coprobacter	1.96776	RA	0.0054848
Ruminococcus	3.54082	HC	0.0408994
Ruminiclostridium	3.2815	HC	0.00768334
Gardnerella	3.58303	HC	0.0197675
Dermabacter	2.61359	HC	0.0237004
Megamonas	3.16963	HC	0.00236911
Megasphaera	3.5515	HC	0.023523
unclassified_Christensenellaceae	3.18666	HC	0.00722605
Jeotgalicoccus	2.72298	HC	0.023807
Corynebacterium	4.03606	HC	0.0444206
Ureaplasma	2.75091	HC	0.000291709
Anoxybacillus	2.86989	HC	0.0223382

## Sheet: Supplementary Table 4
Supplementary Table 4 The 86 urinary metabolites were detected by gas chromatography.
annotation	classification
Pyruvic acid	organic acid
Lactic acid	organic acid
Glycolic acid	organic acid
Alanine	amino acid
Oxalic acid	organic acid
Heptanoic acid	organic acid
2-Aminobutyric acid	amino acid
Methylmalonic acid	organic acid
Valine	amino acid
4-Hydroxybutanoic acid	organic acid
Urea	others
Benzoic acid	organic acid
1,3-Di-Tert-Butylbenzene	others
Ethanolamine	amine
Leucine	amino acid
Glycerol	polyol
Phosphoric acid	phosphoric acid
Proline	amino acid
Glycine	amino acid
Succinic acid	organic acid
Glyceric acid	organic acid
Uracil	others
Fumaric acid	organic acid
Nonanoic acid	fatty acid
Serine	amino acid
Threonine	amino acid
Glutaric acid	organic acid
Thymine	amino acid
2,4-Dihydroxybutanoic acid	organic acid
Beta-Alanine	amino acid
Homoserine	amino acid
Malic acid	organic acid
Erythritol	polyol
Threitol	polyol
Methionine	amino acid
Aspartic acid	organic acid
Pyroglutamic acid	amino acid
2,4,6-Tri-Tert.-Butylbenzenethiol	others
Erythronic acid	organic acid
Cysteine	amino acid
Threonic acid	organic acid
2-Hydroxyglutaric acid	organic acid
2,3-Dihydroxybutanedioic acid	organic acid
Glutamic acid	organic acid
Phenylalanine	amino acid
2,4,5-Trihydroxypentanoic acid	organic acid
Xylose	sugar
Arabinose	sugar
Ribose	sugar
2-Aminoadipic acid	amino acid
Arabitol	polyol
Xylitol	polyol
Ribitol	polyol
Rhamnose	sugar
Cis-Aconitic acid	organic acid
4-Hydroxy-3-Methoxybenzoic acid	organic acid
Glycerol-3-Phosphate	phosphoric acid
Glutamine	amino acid
Ribonic acid	organic acid
2-Keto-L-Gluconic acid	organic acid
Hypoxanthine	others
Citric acid	organic acid
Adenine	others
Fructose	sugar
Galactose	sugar
Glucose	sugar
Lysine	amino acid
Histidine	amino acid
Tyrosine	amino acid
Mannitol	polyol
Gulonic acid	organic acid
Pantothenic acid	organic acid
Hexadecanoic acid	fatty acid
Galactaric acid	organic acid
Myo-Inositol	polyol
Trans-Ferulic acid	organic acid
Uric acid	organic acid
Octadecanoic acid	fatty acid
Tryptophan	amino acid
1-Monohexadecanoylglycerol	others
Inosine	others
Adenosine	others
Sucrose	sugar
Lactose	sugar
1-Monooctadecanoylglycerol	others
Maltose	sugar

## Sheet: Supplementary Table 5
Table S5. The urinary metabolites that differed between RA patients and healthy controls were detected by gas chromatography. P value < 0.05 was considered statistically significant.
	meanHC	meanRA	Fold Change (RA/HC)	P value	FDR
Citric acid	104.66	42.9256	0.41014	2.04e-11	1.75e-09
Oxalic acid	0.307897	0.195881	0.63619	0.000182	0.003903
2-Hydroxyglutaric acid	1.4386	0.922321	0.64112	0.000663	0.011409
Trans-Ferulic acid	0.119088	0.061517	0.51657	0.004684	0.052153
Pantothenic acid	0.586861	0.317586	0.54116	0.007395	0.055719
Glutaric acid	0.078442	0.05502	0.7014	0.008159	0.055719
Methylmalonic acid	0.030593	0.021206	0.69315	0.009071	0.055719
2,4,5-Trihydroxypentanoic acid	0.904227	0.615509	0.6807	0.014985	0.075345
4-Hydroxy-3-Methoxybenzoic acid	0.20235	0.101661	0.5024	0.018307	0.075345
Heptanoic acid	0.146722	0.101906	0.69455	0.022556	0.085234
2-Keto-L-Gluconic acid	3.35211	2.4466	0.72987	0.022795	0.085234
Threonic acid	1.96671	1.46663	0.74573	0.041512	0.123486
4-Hydroxybutanoic acid	0.134646	0.114653	0.85152	0.041641	0.123486
Proline	0.162164	0.341431	2.1055	5.47e-06	0.000235
Alanine	5.74914	8.27013	1.4385	0.010112	0.057973
Thymine	0.094482	0.071858	0.76054	0.018398	0.075345
Myo-Inositol	2.44781	1.52478	0.62292	0.002151	0.030838
Xylitol	20.0161	11.4956	0.57432	0.005172	0.052153
Glycerol	15.085	17.7788	1.1786	0.018226	0.075345
Threitol	19.9069	14.9209	0.74953	0.027237	0.090412
Arabinose	1.68584	1.07852	0.63975	0.014059	0.075345
Xylose	3.39758	2.15926	0.63553	0.016092	0.075345
Maltose	73.1568	56.8078	0.77652	0.024987	0.089537
Rhamnose	6.80694	5.04202	0.74072	0.027334	0.090412
Ethanolamine	15.0541	10.6228	0.70564	0.029168	0.092904
Nonanoic acid	0.076579	0.063412	0.82806	0.008969	0.055719
Phosphoric acid	386.322	497.316	1.2873	6.49e-05	0.001861
Inosine	0.862264	0.987381	1.1451	0.005458	0.052153
Uracil	1.4632	0.921013	0.62945	0.008502	0.055719
